# Supplementary material for: Host SNARE Proteins Mediate Lysosome and PVM Fusion to Support Plasmodium Liver Infection
Source: Cells. 2026 Mar 25;15(7):584. doi: 10.3390/cells15070584 (PMC13072298; doi:10.3390/cells15070584)
Supplement: Supplementary file 1 [file cells-15-00584-s001.zip]

Archive with 6 entries (6 files):
- Supplementary Figure S1.pdf
- Supplementary Figure S2.pdf
- Supplementary Figure S3.pdf
- Video S1.avi
- Video S2.avi
- Video S3.avi
